# Supplementary material for: Farm production diversity, household dietary diversity, and nutrition: Evidence from Uganda’s national panel survey
Source: PLoS One. 2022 Dec 16;17(12):e0279358. doi: 10.1371/journal.pone.0279358 (PMC9757588; doi:10.1371/journal.pone.0279358)
Supplement: S2 File — (CSV) [file pone.0279358.s008.csv]

FAOSTAT_data_7-26-2022 for Uganda accessed 26th July 2022 from https://www.fao.org/faostat/en/#data/QCL
Domain Code	Domain	Area Code (FAO)	Area	Element Code	Element	Item Code (FAO)	Item	Year Code	Year	Unit	Value	Flag	Flag Description
QCL	Crops and livestock products	226	Uganda	5510	Production	486	Bananas	2014	2014	tonnes		M	Data not available
QCL	Crops and livestock products	226	Uganda	5510	Production	486	Bananas	2015	2015	tonnes		M	Data not available
QCL	Crops and livestock products	226	Uganda	5510	Production	486	Bananas	2016	2016	tonnes		M	Data not available
QCL	Crops and livestock products	226	Uganda	5510	Production	486	Bananas	2017	2017	tonnes		M	Data not available
QCL	Crops and livestock products	226	Uganda	5510	Production	486	Bananas	2018	2018	tonnes		M	Data not available
QCL	Crops and livestock products	226	Uganda	5510	Production	486	Bananas	2019	2019	tonnes		M	Data not available
QCL	Crops and livestock products	226	Uganda	5510	Production	486	Bananas	2020	2020	tonnes		M	Data not available
QCL	Crops and livestock products	226	Uganda	5510	Production	176	Beans, dry	2014	2014	tonnes	1,011,435.0		Official data
QCL	Crops and livestock products	226	Uganda	5510	Production	176	Beans, dry	2015	2015	tonnes	1,079,943.0		Official data
QCL	Crops and livestock products	226	Uganda	5510	Production	176	Beans, dry	2016	2016	tonnes	809,640.0		Official data
QCL	Crops and livestock products	226	Uganda	5510	Production	176	Beans, dry	2017	2017	tonnes	1,012,406.0		Official data
QCL	Crops and livestock products	226	Uganda	5510	Production	176	Beans, dry	2018	2018	tonnes	940,323.0		Official data
QCL	Crops and livestock products	226	Uganda	5510	Production	176	Beans, dry	2019	2019	tonnes	627,000.0		Official data
QCL	Crops and livestock products	226	Uganda	5510	Production	176	Beans, dry	2020	2020	tonnes	608,980.0	Im	FAO data based on imputation methodology
QCL	Crops and livestock products	226	Uganda	5510	Production	125	Cassava	2014	2014	tonnes	2,812,721.0		Official data
QCL	Crops and livestock products	226	Uganda	5510	Production	125	Cassava	2015	2015	tonnes	2,727,487.0		Official data
QCL	Crops and livestock products	226	Uganda	5510	Production	125	Cassava	2016	2016	tonnes	2,728,988.0		Official data
QCL	Crops and livestock products	226	Uganda	5510	Production	125	Cassava	2017	2017	tonnes	2,729,260.0		Official data
QCL	Crops and livestock products	226	Uganda	5510	Production	125	Cassava	2018	2018	tonnes	4,390,231.0		Official data
QCL	Crops and livestock products	226	Uganda	5510	Production	125	Cassava	2019	2019	tonnes	6,983,000.0		Official data
QCL	Crops and livestock products	226	Uganda	5510	Production	125	Cassava	2020	2020	tonnes	4,207,870.0	Im	FAO data based on imputation methodology
QCL	Crops and livestock products	226	Uganda	5510	Production	265	Castor oil seed	2014	2014	tonnes	1,000.0	*	Unofficial figure
QCL	Crops and livestock products	226	Uganda	5510	Production	265	Castor oil seed	2015	2015	tonnes	1,000.0	*	Unofficial figure
QCL	Crops and livestock products	226	Uganda	5510	Production	265	Castor oil seed	2016	2016	tonnes	1,000.0	*	Unofficial figure
QCL	Crops and livestock products	226	Uganda	5510	Production	265	Castor oil seed	2017	2017	tonnes	1,000.0	*	Unofficial figure
QCL	Crops and livestock products	226	Uganda	5510	Production	265	Castor oil seed	2018	2018	tonnes	1,000.0	*	Unofficial figure
QCL	Crops and livestock products	226	Uganda	5510	Production	265	Castor oil seed	2019	2019	tonnes	1,000.0	*	Unofficial figure
QCL	Crops and livestock products	226	Uganda	5510	Production	265	Castor oil seed	2020	2020	tonnes	1,000.0	*	Unofficial figure
QCL	Crops and livestock products	226	Uganda	5510	Production	191	Chick peas	2014	2014	tonnes	5,057.0	Im	FAO data based on imputation methodology
QCL	Crops and livestock products	226	Uganda	5510	Production	191	Chick peas	2015	2015	tonnes	5,184.0	Im	FAO data based on imputation methodology
QCL	Crops and livestock products	226	Uganda	5510	Production	191	Chick peas	2016	2016	tonnes	5,297.0	Im	FAO data based on imputation methodology
QCL	Crops and livestock products	226	Uganda	5510	Production	191	Chick peas	2017	2017	tonnes	5,180.0	Im	FAO data based on imputation methodology
QCL	Crops and livestock products	226	Uganda	5510	Production	191	Chick peas	2018	2018	tonnes	5,221.0	Im	FAO data based on imputation methodology
QCL	Crops and livestock products	226	Uganda	5510	Production	191	Chick peas	2019	2019	tonnes	5,233.0	Im	FAO data based on imputation methodology
QCL	Crops and livestock products	226	Uganda	5510	Production	191	Chick peas	2020	2020	tonnes	5,211.0	Im	FAO data based on imputation methodology
QCL	Crops and livestock products	226	Uganda	5510	Production	689	Chillies and peppers, dry	2014	2014	tonnes	3,342.0	Im	FAO data based on imputation methodology
QCL	Crops and livestock products	226	Uganda	5510	Production	689	Chillies and peppers, dry	2015	2015	tonnes	3,047.0	Im	FAO data based on imputation methodology
QCL	Crops and livestock products	226	Uganda	5510	Production	689	Chillies and peppers, dry	2016	2016	tonnes	3,170.0	Im	FAO data based on imputation methodology
QCL	Crops and livestock products	226	Uganda	5510	Production	689	Chillies and peppers, dry	2017	2017	tonnes	3,063.0	Im	FAO data based on imputation methodology
QCL	Crops and livestock products	226	Uganda	5510	Production	689	Chillies and peppers, dry	2018	2018	tonnes	3,093.0	Im	FAO data based on imputation methodology
QCL	Crops and livestock products	226	Uganda	5510	Production	689	Chillies and peppers, dry	2019	2019	tonnes	3,109.0	Im	FAO data based on imputation methodology
QCL	Crops and livestock products	226	Uganda	5510	Production	689	Chillies and peppers, dry	2020	2020	tonnes	3,088.0	Im	FAO data based on imputation methodology
QCL	Crops and livestock products	226	Uganda	5510	Production	661	Cocoa, beans	2014	2014	tonnes	28,000.0	*	Unofficial figure
QCL	Crops and livestock products	226	Uganda	5510	Production	661	Cocoa, beans	2015	2015	tonnes	32,000.0	*	Unofficial figure
QCL	Crops and livestock products	226	Uganda	5510	Production	661	Cocoa, beans	2016	2016	tonnes	35,000.0	*	Unofficial figure
QCL	Crops and livestock products	226	Uganda	5510	Production	661	Cocoa, beans	2017	2017	tonnes	35,000.0	*	Unofficial figure
QCL	Crops and livestock products	226	Uganda	5510	Production	661	Cocoa, beans	2018	2018	tonnes	35,000.0	*	Unofficial figure
QCL	Crops and livestock products	226	Uganda	5510	Production	661	Cocoa, beans	2019	2019	tonnes	35,000.0	*	Unofficial figure
QCL	Crops and livestock products	226	Uganda	5510	Production	661	Cocoa, beans	2020	2020	tonnes	35,000.0	*	Unofficial figure
QCL	Crops and livestock products	226	Uganda	5510	Production	656	Coffee, green	2014	2014	tonnes	220,135.0		Official data
QCL	Crops and livestock products	226	Uganda	5510	Production	656	Coffee, green	2015	2015	tonnes	229,149.0		Official data
QCL	Crops and livestock products	226	Uganda	5510	Production	656	Coffee, green	2016	2016	tonnes	243,061.0		Official data
QCL	Crops and livestock products	226	Uganda	5510	Production	656	Coffee, green	2017	2017	tonnes	302,063.0		Official data
QCL	Crops and livestock products	226	Uganda	5510	Production	656	Coffee, green	2018	2018	tonnes	284,225.0		Official data
QCL	Crops and livestock products	226	Uganda	5510	Production	656	Coffee, green	2019	2019	tonnes	312,601.0		Official data
QCL	Crops and livestock products	226	Uganda	5510	Production	656	Coffee, green	2020	2020	tonnes	290,668.0	Im	FAO data based on imputation methodology
QCL	Crops and livestock products	226	Uganda	5510	Production	195	Cow peas, dry	2014	2014	tonnes	12,683.0		Official data
QCL	Crops and livestock products	226	Uganda	5510	Production	195	Cow peas, dry	2015	2015	tonnes	12,696.0		Official data
QCL	Crops and livestock products	226	Uganda	5510	Production	195	Cow peas, dry	2016	2016	tonnes	11,433.0		Official data
QCL	Crops and livestock products	226	Uganda	5510	Production	195	Cow peas, dry	2017	2017	tonnes	12,714.0		Official data
QCL	Crops and livestock products	226	Uganda	5510	Production	195	Cow peas, dry	2018	2018	tonnes	12,441.0		Official data
QCL	Crops and livestock products	226	Uganda	5510	Production	195	Cow peas, dry	2019	2019	tonnes	12,960.0	Im	FAO data based on imputation methodology
QCL	Crops and livestock products	226	Uganda	5510	Production	195	Cow peas, dry	2020	2020	tonnes	13,682.0	Im	FAO data based on imputation methodology
QCL	Crops and livestock products	226	Uganda	5510	Production	619	Fruit, fresh nes	2014	2014	tonnes	52,844.0	Im	FAO data based on imputation methodology
QCL	Crops and livestock products	226	Uganda	5510	Production	619	Fruit, fresh nes	2015	2015	tonnes	52,588.0	Im	FAO data based on imputation methodology
QCL	Crops and livestock products	226	Uganda	5510	Production	619	Fruit, fresh nes	2016	2016	tonnes	52,493.0	Im	FAO data based on imputation methodology
QCL	Crops and livestock products	226	Uganda	5510	Production	619	Fruit, fresh nes	2017	2017	tonnes	52,748.0	Im	FAO data based on imputation methodology
QCL	Crops and livestock products	226	Uganda	5510	Production	619	Fruit, fresh nes	2018	2018	tonnes	52,684.0	Im	FAO data based on imputation methodology
QCL	Crops and livestock products	226	Uganda	5510	Production	619	Fruit, fresh nes	2019	2019	tonnes	52,701.0	Im	FAO data based on imputation methodology
QCL	Crops and livestock products	226	Uganda	5510	Production	619	Fruit, fresh nes	2020	2020	tonnes	52,719.0	Im	FAO data based on imputation methodology
QCL	Crops and livestock products	226	Uganda	5510	Production	720	Ginger	2014	2014	tonnes	151.0	Im	FAO data based on imputation methodology
QCL	Crops and livestock products	226	Uganda	5510	Production	720	Ginger	2015	2015	tonnes	151.0	Im	FAO data based on imputation methodology
QCL	Crops and livestock products	226	Uganda	5510	Production	720	Ginger	2016	2016	tonnes	151.0	Im	FAO data based on imputation methodology
QCL	Crops and livestock products	226	Uganda	5510	Production	720	Ginger	2017	2017	tonnes	151.0	Im	FAO data based on imputation methodology
QCL	Crops and livestock products	226	Uganda	5510	Production	720	Ginger	2018	2018	tonnes	149.0	Im	FAO data based on imputation methodology
QCL	Crops and livestock products	226	Uganda	5510	Production	720	Ginger	2019	2019	tonnes	149.0	Im	FAO data based on imputation methodology
QCL	Crops and livestock products	226	Uganda	5510	Production	720	Ginger	2020	2020	tonnes	150.0	Im	FAO data based on imputation methodology
QCL	Crops and livestock products	226	Uganda	5510	Production	242	Groundnuts, with shell	2014	2014	tonnes	295,601.0		Official data
QCL	Crops and livestock products	226	Uganda	5510	Production	242	Groundnuts, with shell	2015	2015	tonnes	295,897.0		Official data
QCL	Crops and livestock products	226	Uganda	5510	Production	242	Groundnuts, with shell	2016	2016	tonnes	274,844.0		Official data
QCL	Crops and livestock products	226	Uganda	5510	Production	242	Groundnuts, with shell	2017	2017	tonnes	296,578.0		Official data
QCL	Crops and livestock products	226	Uganda	5510	Production	242	Groundnuts, with shell	2018	2018	tonnes	193,236.0		Official data
QCL	Crops and livestock products	226	Uganda	5510	Production	242	Groundnuts, with shell	2019	2019	tonnes	302,000.0		Official data
QCL	Crops and livestock products	226	Uganda	5510	Production	242	Groundnuts, with shell	2020	2020	tonnes	336,047.0	Im	FAO data based on imputation methodology
QCL	Crops and livestock products	226	Uganda	5510	Production	56	Maize	2014	2014	tonnes	2,868,000.0		Official data
QCL	Crops and livestock products	226	Uganda	5510	Production	56	Maize	2015	2015	tonnes	2,812,919.0		Official data
QCL	Crops and livestock products	226	Uganda	5510	Production	56	Maize	2016	2016	tonnes	2,482,795.0		Official data
QCL	Crops and livestock products	226	Uganda	5510	Production	56	Maize	2017	2017	tonnes	2,814,490.0		Official data
QCL	Crops and livestock products	226	Uganda	5510	Production	56	Maize	2018	2018	tonnes	3,442,430.0		Official data
QCL	Crops and livestock products	226	Uganda	5510	Production	56	Maize	2019	2019	tonnes	3,588,000.0		Official data
QCL	Crops and livestock products	226	Uganda	5510	Production	56	Maize	2020	2020	tonnes	2,750,000.0	*	Unofficial figure
QCL	Crops and livestock products	226	Uganda	5510	Production	79	Millet	2014	2014	tonnes	236,486.0		Official data
QCL	Crops and livestock products	226	Uganda	5510	Production	79	Millet	2015	2015	tonnes	236,484.0		Official data
QCL	Crops and livestock products	226	Uganda	5510	Production	79	Millet	2016	2016	tonnes	193,461.0		Official data
QCL	Crops and livestock products	226	Uganda	5510	Production	79	Millet	2017	2017	tonnes	185,517.0		Official data
QCL	Crops and livestock products	226	Uganda	5510	Production	79	Millet	2018	2018	tonnes	141,982.0		Official data
QCL	Crops and livestock products	226	Uganda	5510	Production	79	Millet	2019	2019	tonnes	196,000.0		Official data
QCL	Crops and livestock products	226	Uganda	5510	Production	79	Millet	2020	2020	tonnes	209,671.0	Im	FAO data based on imputation methodology
QCL	Crops and livestock products	226	Uganda	5510	Production	339	Oilseeds nes	2014	2014	tonnes	45,762.0	Im	FAO data based on imputation methodology
QCL	Crops and livestock products	226	Uganda	5510	Production	339	Oilseeds nes	2015	2015	tonnes	46,015.0	Im	FAO data based on imputation methodology
QCL	Crops and livestock products	226	Uganda	5510	Production	339	Oilseeds nes	2016	2016	tonnes	47,153.0	Im	FAO data based on imputation methodology
QCL	Crops and livestock products	226	Uganda	5510	Production	339	Oilseeds nes	2017	2017	tonnes	46,310.0	Im	FAO data based on imputation methodology
QCL	Crops and livestock products	226	Uganda	5510	Production	339	Oilseeds nes	2018	2018	tonnes	46,493.0	Im	FAO data based on imputation methodology
QCL	Crops and livestock products	226	Uganda	5510	Production	339	Oilseeds nes	2019	2019	tonnes	46,652.0	Im	FAO data based on imputation methodology
QCL	Crops and livestock products	226	Uganda	5510	Production	339	Oilseeds nes	2020	2020	tonnes	46,485.0	Im	FAO data based on imputation methodology
QCL	Crops and livestock products	226	Uganda	5510	Production	403	Onions, dry	2014	2014	tonnes	309,404.0	Im	FAO data based on imputation methodology
QCL	Crops and livestock products	226	Uganda	5510	Production	403	Onions, dry	2015	2015	tonnes	330,032.0	Im	FAO data based on imputation methodology
QCL	Crops and livestock products	226	Uganda	5510	Production	403	Onions, dry	2016	2016	tonnes	312,061.0	Im	FAO data based on imputation methodology
QCL	Crops and livestock products	226	Uganda	5510	Production	403	Onions, dry	2017	2017	tonnes	317,166.0	Im	FAO data based on imputation methodology
QCL	Crops and livestock products	226	Uganda	5510	Production	403	Onions, dry	2018	2018	tonnes	319,753.0	Im	FAO data based on imputation methodology
QCL	Crops and livestock products	226	Uganda	5510	Production	403	Onions, dry	2019	2019	tonnes	316,326.0	Im	FAO data based on imputation methodology
QCL	Crops and livestock products	226	Uganda	5510	Production	403	Onions, dry	2020	2020	tonnes	317,748.0	Im	FAO data based on imputation methodology
QCL	Crops and livestock products	226	Uganda	5510	Production	187	Peas, dry	2014	2014	tonnes	15,884.0		Official data
QCL	Crops and livestock products	226	Uganda	5510	Production	187	Peas, dry	2015	2015	tonnes	13,035.0		Official data
QCL	Crops and livestock products	226	Uganda	5510	Production	187	Peas, dry	2016	2016	tonnes	12,500.0		Official data
QCL	Crops and livestock products	226	Uganda	5510	Production	187	Peas, dry	2017	2017	tonnes	13,097.0		Official data
QCL	Crops and livestock products	226	Uganda	5510	Production	187	Peas, dry	2018	2018	tonnes	11,805.0		Official data
QCL	Crops and livestock products	226	Uganda	5510	Production	187	Peas, dry	2019	2019	tonnes	12,835.0	Im	FAO data based on imputation methodology
QCL	Crops and livestock products	226	Uganda	5510	Production	187	Peas, dry	2020	2020	tonnes	13,327.0	Im	FAO data based on imputation methodology
QCL	Crops and livestock products	226	Uganda	5510	Production	687	Pepper (piper spp.)	2014	2014	tonnes	2,128.0	Im	FAO data based on imputation methodology
QCL	Crops and livestock products	226	Uganda	5510	Production	687	Pepper (piper spp.)	2015	2015	tonnes	2,098.0	Im	FAO data based on imputation methodology
QCL	Crops and livestock products	226	Uganda	5510	Production	687	Pepper (piper spp.)	2016	2016	tonnes	2,107.0	Im	FAO data based on imputation methodology
QCL	Crops and livestock products	226	Uganda	5510	Production	687	Pepper (piper spp.)	2017	2017	tonnes	2,090.0	Im	FAO data based on imputation methodology
QCL	Crops and livestock products	226	Uganda	5510	Production	687	Pepper (piper spp.)	2018	2018	tonnes	2,047.0	Im	FAO data based on imputation methodology
QCL	Crops and livestock products	226	Uganda	5510	Production	687	Pepper (piper spp.)	2019	2019	tonnes	2,034.0	Im	FAO data based on imputation methodology
QCL	Crops and livestock products	226	Uganda	5510	Production	687	Pepper (piper spp.)	2020	2020	tonnes	2,022.0	Im	FAO data based on imputation methodology
QCL	Crops and livestock products	226	Uganda	5510	Production	197	Pigeon peas	2014	2014	tonnes	13,393.0		Official data
QCL	Crops and livestock products	226	Uganda	5510	Production	197	Pigeon peas	2015	2015	tonnes	13,407.0		Official data
QCL	Crops and livestock products	226	Uganda	5510	Production	197	Pigeon peas	2016	2016	tonnes	13,069.0		Official data
QCL	Crops and livestock products	226	Uganda	5510	Production	197	Pigeon peas	2017	2017	tonnes	13,411.0		Official data
QCL	Crops and livestock products	226	Uganda	5510	Production	197	Pigeon peas	2018	2018	tonnes	13,720.0		Official data
QCL	Crops and livestock products	226	Uganda	5510	Production	197	Pigeon peas	2019	2019	tonnes	15,133.0	Im	FAO data based on imputation methodology
QCL	Crops and livestock products	226	Uganda	5510	Production	197	Pigeon peas	2020	2020	tonnes	17,914.0	Im	FAO data based on imputation methodology
QCL	Crops and livestock products	226	Uganda	5419	Yield	574	Pineapples	2014	2014	hg/ha	84,494.0	Fc	Calculated data
QCL	Crops and livestock products	226	Uganda	5419	Yield	574	Pineapples	2015	2015	hg/ha	84,634.0	Fc	Calculated data
QCL	Crops and livestock products	226	Uganda	5419	Yield	574	Pineapples	2016	2016	hg/ha	84,901.0	Fc	Calculated data
QCL	Crops and livestock products	226	Uganda	5419	Yield	574	Pineapples	2017	2017	hg/ha	84,599.0	Fc	Calculated data
QCL	Crops and livestock products	226	Uganda	5419	Yield	574	Pineapples	2018	2018	hg/ha	84,854.0	Fc	Calculated data
QCL	Crops and livestock products	226	Uganda	5419	Yield	574	Pineapples	2019	2019	hg/ha	84,792.0	Fc	Calculated data
QCL	Crops and livestock products	226	Uganda	5419	Yield	574	Pineapples	2020	2020	hg/ha	84,672.0	Fc	Calculated data
QCL	Crops and livestock products	226	Uganda	5510	Production	574	Pineapples	2014	2014	tonnes	3,422.0	Im	FAO data based on imputation methodology
QCL	Crops and livestock products	226	Uganda	5510	Production	574	Pineapples	2015	2015	tonnes	3,580.0	Im	FAO data based on imputation methodology
QCL	Crops and livestock products	226	Uganda	5510	Production	574	Pineapples	2016	2016	tonnes	3,430.0	Im	FAO data based on imputation methodology
QCL	Crops and livestock products	226	Uganda	5510	Production	574	Pineapples	2017	2017	tonnes	3,477.0	Im	FAO data based on imputation methodology
QCL	Crops and livestock products	226	Uganda	5510	Production	574	Pineapples	2018	2018	tonnes	3,496.0	Im	FAO data based on imputation methodology
QCL	Crops and livestock products	226	Uganda	5510	Production	574	Pineapples	2019	2019	tonnes	3,468.0	Im	FAO data based on imputation methodology
QCL	Crops and livestock products	226	Uganda	5510	Production	574	Pineapples	2020	2020	tonnes	3,480.0	Im	FAO data based on imputation methodology
QCL	Crops and livestock products	226	Uganda	5419	Yield	489	Plantains and others	2014	2014	hg/ha	47,036.0	Fc	Calculated data
QCL	Crops and livestock products	226	Uganda	5419	Yield	489	Plantains and others	2015	2015	hg/ha	49,475.0	Fc	Calculated data
QCL	Crops and livestock products	226	Uganda	5419	Yield	489	Plantains and others	2016	2016	hg/ha	44,761.0	Fc	Calculated data
QCL	Crops and livestock products	226	Uganda	5419	Yield	489	Plantains and others	2017	2017	hg/ha	43,782.0	Fc	Calculated data
QCL	Crops and livestock products	226	Uganda	5419	Yield	489	Plantains and others	2018	2018	hg/ha	43,033.0	Fc	Calculated data
QCL	Crops and livestock products	226	Uganda	5419	Yield	489	Plantains and others	2019	2019	hg/ha	42,401.0	Fc	Calculated data
QCL	Crops and livestock products	226	Uganda	5419	Yield	489	Plantains and others	2020	2020	hg/ha	41,769.0	Fc	Calculated data
QCL	Crops and livestock products	226	Uganda	5510	Production	489	Plantains and others	2014	2014	tonnes	4,578,000.0		Official data
QCL	Crops and livestock products	226	Uganda	5510	Production	489	Plantains and others	2015	2015	tonnes	4,623,000.0		Official data
QCL	Crops and livestock products	226	Uganda	5510	Production	489	Plantains and others	2016	2016	tonnes	3,395,875.0		Official data
QCL	Crops and livestock products	226	Uganda	5510	Production	489	Plantains and others	2017	2017	tonnes	4,660,000.0		Official data
QCL	Crops and livestock products	226	Uganda	5510	Production	489	Plantains and others	2018	2018	tonnes	3,450,000.0		Official data
QCL	Crops and livestock products	226	Uganda	5510	Production	489	Plantains and others	2019	2019	tonnes	8,326,000.0		Official data
QCL	Crops and livestock products	226	Uganda	5510	Production	489	Plantains and others	2020	2020	tonnes	7,401,579.0	Im	FAO data based on imputation methodology
QCL	Crops and livestock products	226	Uganda	5419	Yield	116	Potatoes	2014	2014	hg/ha	46,460.0	Fc	Calculated data
QCL	Crops and livestock products	226	Uganda	5419	Yield	116	Potatoes	2015	2015	hg/ha	44,001.0	Fc	Calculated data
QCL	Crops and livestock products	226	Uganda	5419	Yield	116	Potatoes	2016	2016	hg/ha	53,564.0	Fc	Calculated data
QCL	Crops and livestock products	226	Uganda	5419	Yield	116	Potatoes	2017	2017	hg/ha	76,167.0	Fc	Calculated data
QCL	Crops and livestock products	226	Uganda	5419	Yield	116	Potatoes	2018	2018	hg/ha	68,790.0	Fc	Calculated data
QCL	Crops and livestock products	226	Uganda	5419	Yield	116	Potatoes	2019	2019	hg/ha	59,067.0	Fc	Calculated data
QCL	Crops and livestock products	226	Uganda	5419	Yield	116	Potatoes	2020	2020	hg/ha	61,173.0	Fc	Calculated data
QCL	Crops and livestock products	226	Uganda	5510	Production	116	Potatoes	2014	2014	tonnes	180,956.0		Official data
QCL	Crops and livestock products	226	Uganda	5510	Production	116	Potatoes	2015	2015	tonnes	173,093.0		Official data
QCL	Crops and livestock products	226	Uganda	5510	Production	116	Potatoes	2016	2016	tonnes	171,271.0		Official data
QCL	Crops and livestock products	226	Uganda	5510	Production	116	Potatoes	2017	2017	tonnes	299,338.0		Official data
QCL	Crops and livestock products	226	Uganda	5510	Production	116	Potatoes	2018	2018	tonnes	327,332.0		Official data
QCL	Crops and livestock products	226	Uganda	5510	Production	116	Potatoes	2019	2019	tonnes	326,000.0		Official data
QCL	Crops and livestock products	226	Uganda	5510	Production	116	Potatoes	2020	2020	tonnes	309,286.0	Im	FAO data based on imputation methodology
QCL	Crops and livestock products	226	Uganda	5419	Yield	27	Rice, paddy	2014	2014	hg/ha	24,948.0	Fc	Calculated data
QCL	Crops and livestock products	226	Uganda	5419	Yield	27	Rice, paddy	2015	2015	hg/ha	25,000.0	Fc	Calculated data
QCL	Crops and livestock products	226	Uganda	5419	Yield	27	Rice, paddy	2016	2016	hg/ha	25,639.0	Fc	Calculated data
QCL	Crops and livestock products	226	Uganda	5419	Yield	27	Rice, paddy	2017	2017	hg/ha	26,772.0	Fc	Calculated data
QCL	Crops and livestock products	226	Uganda	5419	Yield	27	Rice, paddy	2018	2018	hg/ha	27,751.0	Fc	Calculated data
QCL	Crops and livestock products	226	Uganda	5419	Yield	27	Rice, paddy	2019	2019	hg/ha	28,484.0	Fc	Calculated data
QCL	Crops and livestock products	226	Uganda	5419	Yield	27	Rice, paddy	2020	2020	hg/ha	29,218.0	Fc	Calculated data
QCL	Crops and livestock products	226	Uganda	5510	Production	27	Rice, paddy	2014	2014	tonnes	237,008.0		Official data
QCL	Crops and livestock products	226	Uganda	5510	Production	27	Rice, paddy	2015	2015	tonnes	238,193.0		Official data
QCL	Crops and livestock products	226	Uganda	5510	Production	27	Rice, paddy	2016	2016	tonnes	214,910.0		Official data
QCL	Crops and livestock products	226	Uganda	5510	Production	27	Rice, paddy	2017	2017	tonnes	188,674.0		Official data
QCL	Crops and livestock products	226	Uganda	5510	Production	27	Rice, paddy	2018	2018	tonnes	199,266.0		Official data
QCL	Crops and livestock products	226	Uganda	5510	Production	27	Rice, paddy	2019	2019	tonnes	255,000.0		Official data
QCL	Crops and livestock products	226	Uganda	5510	Production	27	Rice, paddy	2020	2020	tonnes	200,000.0	*	Unofficial figure
QCL	Crops and livestock products	226	Uganda	5510	Production	30	Rice, paddy (rice milled equivalent)	2014	2014	tonnes	158,084.0	Fc	Calculated data
QCL	Crops and livestock products	226	Uganda	5510	Production	30	Rice, paddy (rice milled equivalent)	2015	2015	tonnes	158,875.0	Fc	Calculated data
QCL	Crops and livestock products	226	Uganda	5510	Production	30	Rice, paddy (rice milled equivalent)	2016	2016	tonnes	143,345.0	Fc	Calculated data
QCL	Crops and livestock products	226	Uganda	5510	Production	30	Rice, paddy (rice milled equivalent)	2017	2017	tonnes	125,846.0	Fc	Calculated data
QCL	Crops and livestock products	226	Uganda	5510	Production	30	Rice, paddy (rice milled equivalent)	2018	2018	tonnes	132,910.0	Fc	Calculated data
QCL	Crops and livestock products	226	Uganda	5510	Production	30	Rice, paddy (rice milled equivalent)	2019	2019	tonnes	170,085.0	Fc	Calculated data
QCL	Crops and livestock products	226	Uganda	5510	Production	30	Rice, paddy (rice milled equivalent)	2020	2020	tonnes	133,400.0	Fc	Calculated data
QCL	Crops and livestock products	226	Uganda	5419	Yield	328	Seed cotton	2014	2014	hg/ha	12,667.0	Fc	Calculated data
QCL	Crops and livestock products	226	Uganda	5419	Yield	328	Seed cotton	2015	2015	hg/ha	9,769.0	Fc	Calculated data
QCL	Crops and livestock products	226	Uganda	5419	Yield	328	Seed cotton	2016	2016	hg/ha	11,581.0	Fc	Calculated data
QCL	Crops and livestock products	226	Uganda	5419	Yield	328	Seed cotton	2017	2017	hg/ha	12,396.0	Fc	Calculated data
QCL	Crops and livestock products	226	Uganda	5419	Yield	328	Seed cotton	2018	2018	hg/ha	13,750.0	Fc	Calculated data
QCL	Crops and livestock products	226	Uganda	5419	Yield	328	Seed cotton	2019	2019	hg/ha	13,333.0	Fc	Calculated data
QCL	Crops and livestock products	226	Uganda	5419	Yield	328	Seed cotton	2020	2020	hg/ha	13,592.0	Fc	Calculated data
QCL	Crops and livestock products	226	Uganda	5510	Production	328	Seed cotton	2014	2014	tonnes	76,000.0	F	FAO estimate
QCL	Crops and livestock products	226	Uganda	5510	Production	328	Seed cotton	2015	2015	tonnes	63,500.0	F	FAO estimate
QCL	Crops and livestock products	226	Uganda	5510	Production	328	Seed cotton	2016	2016	tonnes	85,700.0	F	FAO estimate
QCL	Crops and livestock products	226	Uganda	5510	Production	328	Seed cotton	2017	2017	tonnes	119,000.0	F	FAO estimate
QCL	Crops and livestock products	226	Uganda	5510	Production	328	Seed cotton	2018	2018	tonnes	110,000.0	F	FAO estimate
QCL	Crops and livestock products	226	Uganda	5510	Production	328	Seed cotton	2019	2019	tonnes	120,000.0	F	FAO estimate
QCL	Crops and livestock products	226	Uganda	5510	Production	328	Seed cotton	2020	2020	tonnes	127,768.0	Im	FAO data based on imputation methodology
QCL	Crops and livestock products	226	Uganda	5419	Yield	289	Sesame seed	2014	2014	hg/ha	7,000.0	Fc	Calculated data
QCL	Crops and livestock products	226	Uganda	5419	Yield	289	Sesame seed	2015	2015	hg/ha	7,005.0	Fc	Calculated data
QCL	Crops and livestock products	226	Uganda	5419	Yield	289	Sesame seed	2016	2016	hg/ha	6,522.0	Fc	Calculated data
QCL	Crops and livestock products	226	Uganda	5419	Yield	289	Sesame seed	2017	2017	hg/ha	7,019.0	Fc	Calculated data
QCL	Crops and livestock products	226	Uganda	5419	Yield	289	Sesame seed	2018	2018	hg/ha	6,761.0	Fc	Calculated data
QCL	Crops and livestock products	226	Uganda	5419	Yield	289	Sesame seed	2019	2019	hg/ha	6,792.0	Fc	Calculated data
QCL	Crops and livestock products	226	Uganda	5419	Yield	289	Sesame seed	2020	2020	hg/ha	6,791.0	Fc	Calculated data
QCL	Crops and livestock products	226	Uganda	5510	Production	289	Sesame seed	2014	2014	tonnes	144,982.0		Official data
QCL	Crops and livestock products	226	Uganda	5510	Production	289	Sesame seed	2015	2015	tonnes	145,000.0	*	Unofficial figure
QCL	Crops and livestock products	226	Uganda	5510	Production	289	Sesame seed	2016	2016	tonnes	135,000.0	*	Unofficial figure
QCL	Crops and livestock products	226	Uganda	5510	Production	289	Sesame seed	2017	2017	tonnes	146,000.0	*	Unofficial figure
QCL	Crops and livestock products	226	Uganda	5510	Production	289	Sesame seed	2018	2018	tonnes	144,000.0	*	Unofficial figure
QCL	Crops and livestock products	226	Uganda	5510	Production	289	Sesame seed	2019	2019	tonnes	144,000.0	*	Unofficial figure
QCL	Crops and livestock products	226	Uganda	5510	Production	289	Sesame seed	2020	2020	tonnes	146,000.0	*	Unofficial figure
QCL	Crops and livestock products	226	Uganda	5419	Yield	789	Sisal	2014	2014	hg/ha	20,000.0	Fc	Calculated data
QCL	Crops and livestock products	226	Uganda	5419	Yield	789	Sisal	2015	2015	hg/ha	20,000.0	Fc	Calculated data
QCL	Crops and livestock products	226	Uganda	5419	Yield	789	Sisal	2016	2016	hg/ha	20,000.0	Fc	Calculated data
QCL	Crops and livestock products	226	Uganda	5419	Yield	789	Sisal	2017	2017	hg/ha	20,000.0	Fc	Calculated data
QCL	Crops and livestock products	226	Uganda	5419	Yield	789	Sisal	2018	2018	hg/ha	20,000.0	Fc	Calculated data
QCL	Crops and livestock products	226	Uganda	5419	Yield	789	Sisal	2019	2019	hg/ha	20,000.0	Fc	Calculated data
QCL	Crops and livestock products	226	Uganda	5419	Yield	789	Sisal	2020	2020	hg/ha	20,000.0	Fc	Calculated data
QCL	Crops and livestock products	226	Uganda	5510	Production	789	Sisal	2014	2014	tonnes	4.0	Im	FAO data based on imputation methodology
QCL	Crops and livestock products	226	Uganda	5510	Production	789	Sisal	2015	2015	tonnes	4.0	Im	FAO data based on imputation methodology
QCL	Crops and livestock products	226	Uganda	5510	Production	789	Sisal	2016	2016	tonnes	4.0	Im	FAO data based on imputation methodology
QCL	Crops and livestock products	226	Uganda	5510	Production	789	Sisal	2017	2017	tonnes	4.0	Im	FAO data based on imputation methodology
QCL	Crops and livestock products	226	Uganda	5510	Production	789	Sisal	2018	2018	tonnes	4.0	Im	FAO data based on imputation methodology
QCL	Crops and livestock products	226	Uganda	5510	Production	789	Sisal	2019	2019	tonnes	4.0	Im	FAO data based on imputation methodology
QCL	Crops and livestock products	226	Uganda	5510	Production	789	Sisal	2020	2020	tonnes	4.0	Im	FAO data based on imputation methodology
QCL	Crops and livestock products	226	Uganda	5419	Yield	83	Sorghum	2014	2014	hg/ha	8,007.0	Fc	Calculated data
QCL	Crops and livestock products	226	Uganda	5419	Yield	83	Sorghum	2015	2015	hg/ha	11,000.0	Fc	Calculated data
QCL	Crops and livestock products	226	Uganda	5419	Yield	83	Sorghum	2016	2016	hg/ha	11,128.0	Fc	Calculated data
QCL	Crops and livestock products	226	Uganda	5419	Yield	83	Sorghum	2017	2017	hg/ha	9,163.0	Fc	Calculated data
QCL	Crops and livestock products	226	Uganda	5419	Yield	83	Sorghum	2018	2018	hg/ha	8,795.0	Fc	Calculated data
QCL	Crops and livestock products	226	Uganda	5419	Yield	83	Sorghum	2019	2019	hg/ha	8,513.0	Fc	Calculated data
QCL	Crops and livestock products	226	Uganda	5419	Yield	83	Sorghum	2020	2020	hg/ha	8,231.0	Fc	Calculated data
QCL	Crops and livestock products	226	Uganda	5510	Production	83	Sorghum	2014	2014	tonnes	298,676.0		Official data
QCL	Crops and livestock products	226	Uganda	5510	Production	83	Sorghum	2015	2015	tonnes	410,720.0		Official data
QCL	Crops and livestock products	226	Uganda	5510	Production	83	Sorghum	2016	2016	tonnes	365,622.0		Official data
QCL	Crops and livestock products	226	Uganda	5510	Production	83	Sorghum	2017	2017	tonnes	202,135.0		Official data
QCL	Crops and livestock products	226	Uganda	5510	Production	83	Sorghum	2018	2018	tonnes	268,493.0		Official data
QCL	Crops and livestock products	226	Uganda	5510	Production	83	Sorghum	2019	2019	tonnes	211,000.0		Official data
QCL	Crops and livestock products	226	Uganda	5510	Production	83	Sorghum	2020	2020	tonnes	251,634.0	Im	FAO data based on imputation methodology
QCL	Crops and livestock products	226	Uganda	5419	Yield	236	Soybeans	2014	2014	hg/ha	6,000.0	Fc	Calculated data
QCL	Crops and livestock products	226	Uganda	5419	Yield	236	Soybeans	2015	2015	hg/ha	5,960.0	Fc	Calculated data
QCL	Crops and livestock products	226	Uganda	5419	Yield	236	Soybeans	2016	2016	hg/ha	5,474.0	Fc	Calculated data
QCL	Crops and livestock products	226	Uganda	5419	Yield	236	Soybeans	2017	2017	hg/ha	5,978.0	Fc	Calculated data
QCL	Crops and livestock products	226	Uganda	5419	Yield	236	Soybeans	2018	2018	hg/ha	22,899.0	Fc	Calculated data
QCL	Crops and livestock products	226	Uganda	5419	Yield	236	Soybeans	2019	2019	hg/ha	23,400.0	Fc	Calculated data
QCL	Crops and livestock products	226	Uganda	5419	Yield	236	Soybeans	2020	2020	hg/ha	14,438.0	Fc	Calculated data
QCL	Crops and livestock products	226	Uganda	5510	Production	236	Soybeans	2014	2014	tonnes	27,929.0		Official data
QCL	Crops and livestock products	226	Uganda	5510	Production	236	Soybeans	2015	2015	tonnes	28,013.0		Official data
QCL	Crops and livestock products	226	Uganda	5510	Production	236	Soybeans	2016	2016	tonnes	25,730.0		Official data
QCL	Crops and livestock products	226	Uganda	5510	Production	236	Soybeans	2017	2017	tonnes	28,097.0		Official data
QCL	Crops and livestock products	226	Uganda	5510	Production	236	Soybeans	2018	2018	tonnes	107,624.0		Official data
QCL	Crops and livestock products	226	Uganda	5510	Production	236	Soybeans	2019	2019	tonnes	117,000.0		Official data
QCL	Crops and livestock products	226	Uganda	5510	Production	236	Soybeans	2020	2020	tonnes	75,077.0	Im	FAO data based on imputation methodology
QCL	Crops and livestock products	226	Uganda	5419	Yield	156	Sugar cane	2014	2014	hg/ha	692,078.0	Fc	Calculated data
QCL	Crops and livestock products	226	Uganda	5419	Yield	156	Sugar cane	2015	2015	hg/ha	696,667.0	Fc	Calculated data
QCL	Crops and livestock products	226	Uganda	5419	Yield	156	Sugar cane	2016	2016	hg/ha	702,703.0	Fc	Calculated data
QCL	Crops and livestock products	226	Uganda	5419	Yield	156	Sugar cane	2017	2017	hg/ha	700,921.0	Fc	Calculated data
QCL	Crops and livestock products	226	Uganda	5419	Yield	156	Sugar cane	2018	2018	hg/ha	696,582.0	Fc	Calculated data
QCL	Crops and livestock products	226	Uganda	5419	Yield	156	Sugar cane	2019	2019	hg/ha	705,128.0	Fc	Calculated data
QCL	Crops and livestock products	226	Uganda	5419	Yield	156	Sugar cane	2020	2020	hg/ha	710,191.0	Fc	Calculated data
QCL	Crops and livestock products	226	Uganda	5510	Production	156	Sugar cane	2014	2014	tonnes	4,650,000.0	F	FAO estimate
QCL	Crops and livestock products	226	Uganda	5510	Production	156	Sugar cane	2015	2015	tonnes	5,225,000.0	F	FAO estimate
QCL	Crops and livestock products	226	Uganda	5510	Production	156	Sugar cane	2016	2016	tonnes	5,200,000.0	F	FAO estimate
QCL	Crops and livestock products	226	Uganda	5510	Production	156	Sugar cane	2017	2017	tonnes	5,327,000.0	F	FAO estimate
QCL	Crops and livestock products	226	Uganda	5510	Production	156	Sugar cane	2018	2018	tonnes	5,503,000.0	F	FAO estimate
QCL	Crops and livestock products	226	Uganda	5510	Production	156	Sugar cane	2019	2019	tonnes	5,500,000.0	F	FAO estimate
QCL	Crops and livestock products	226	Uganda	5510	Production	156	Sugar cane	2020	2020	tonnes	5,778,187.0	Im	FAO data based on imputation methodology
QCL	Crops and livestock products	226	Uganda	5419	Yield	267	Sunflower seed	2014	2014	hg/ha	9,904.0	Fc	Calculated data
QCL	Crops and livestock products	226	Uganda	5419	Yield	267	Sunflower seed	2015	2015	hg/ha	9,786.0	Fc	Calculated data
QCL	Crops and livestock products	226	Uganda	5419	Yield	267	Sunflower seed	2016	2016	hg/ha	9,489.0	Fc	Calculated data
QCL	Crops and livestock products	226	Uganda	5419	Yield	267	Sunflower seed	2017	2017	hg/ha	9,498.0	Fc	Calculated data
QCL	Crops and livestock products	226	Uganda	5419	Yield	267	Sunflower seed	2018	2018	hg/ha	10,012.0	Fc	Calculated data
QCL	Crops and livestock products	226	Uganda	5419	Yield	267	Sunflower seed	2019	2019	hg/ha	9,811.0	Fc	Calculated data
QCL	Crops and livestock products	226	Uganda	5419	Yield	267	Sunflower seed	2020	2020	hg/ha	10,000.0	Fc	Calculated data
QCL	Crops and livestock products	226	Uganda	5510	Production	267	Sunflower seed	2014	2014	tonnes	242,840.0		Official data
QCL	Crops and livestock products	226	Uganda	5510	Production	267	Sunflower seed	2015	2015	tonnes	244,647.0		Official data
QCL	Crops and livestock products	226	Uganda	5510	Production	267	Sunflower seed	2016	2016	tonnes	237,219.0		Official data
QCL	Crops and livestock products	226	Uganda	5510	Production	267	Sunflower seed	2017	2017	tonnes	243,150.0		Official data
QCL	Crops and livestock products	226	Uganda	5510	Production	267	Sunflower seed	2018	2018	tonnes	272,328.0		Official data
QCL	Crops and livestock products	226	Uganda	5510	Production	267	Sunflower seed	2019	2019	tonnes	260,000.0	*	Unofficial figure
QCL	Crops and livestock products	226	Uganda	5510	Production	267	Sunflower seed	2020	2020	tonnes	275,000.0	*	Unofficial figure
QCL	Crops and livestock products	226	Uganda	5419	Yield	122	Sweet potatoes	2014	2014	hg/ha	40,042.0	Fc	Calculated data
QCL	Crops and livestock products	226	Uganda	5419	Yield	122	Sweet potatoes	2015	2015	hg/ha	45,000.0	Fc	Calculated data
QCL	Crops and livestock products	226	Uganda	5419	Yield	122	Sweet potatoes	2016	2016	hg/ha	43,985.0	Fc	Calculated data
QCL	Crops and livestock products	226	Uganda	5419	Yield	122	Sweet potatoes	2017	2017	hg/ha	42,230.0	Fc	Calculated data
QCL	Crops and livestock products	226	Uganda	5419	Yield	122	Sweet potatoes	2018	2018	hg/ha	42,048.0	Fc	Calculated data
QCL	Crops and livestock products	226	Uganda	5419	Yield	122	Sweet potatoes	2019	2019	hg/ha	42,009.0	Fc	Calculated data
QCL	Crops and livestock products	226	Uganda	5419	Yield	122	Sweet potatoes	2020	2020	hg/ha	41,970.0	Fc	Calculated data
QCL	Crops and livestock products	226	Uganda	5510	Production	122	Sweet potatoes	2014	2014	tonnes	1,817,903.0		Official data
QCL	Crops and livestock products	226	Uganda	5510	Production	122	Sweet potatoes	2015	2015	tonnes	2,045,153.0		Official data
QCL	Crops and livestock products	226	Uganda	5510	Production	122	Sweet potatoes	2016	2016	tonnes	1,910,718.0		Official data
QCL	Crops and livestock products	226	Uganda	5510	Production	122	Sweet potatoes	2017	2017	tonnes	1,930,139.0		Official data
QCL	Crops and livestock products	226	Uganda	5510	Production	122	Sweet potatoes	2018	2018	tonnes	1,484,163.0		Official data
QCL	Crops and livestock products	226	Uganda	5510	Production	122	Sweet potatoes	2019	2019	tonnes	1,485,000.0		Official data
QCL	Crops and livestock products	226	Uganda	5510	Production	122	Sweet potatoes	2020	2020	tonnes	1,536,095.0	Im	FAO data based on imputation methodology
QCL	Crops and livestock products	226	Uganda	5419	Yield	667	Tea	2014	2014	hg/ha	20,704.0	Fc	Calculated data
QCL	Crops and livestock products	226	Uganda	5419	Yield	667	Tea	2015	2015	hg/ha	20,613.0	Fc	Calculated data
QCL	Crops and livestock products	226	Uganda	5419	Yield	667	Tea	2016	2016	hg/ha	20,538.0	Fc	Calculated data
QCL	Crops and livestock products	226	Uganda	5419	Yield	667	Tea	2017	2017	hg/ha	21,268.0	Fc	Calculated data
QCL	Crops and livestock products	226	Uganda	5419	Yield	667	Tea	2018	2018	hg/ha	21,199.0	Fc	Calculated data
QCL	Crops and livestock products	226	Uganda	5419	Yield	667	Tea	2019	2019	hg/ha	21,320.0	Fc	Calculated data
QCL	Crops and livestock products	226	Uganda	5419	Yield	667	Tea	2020	2020	hg/ha	21,442.0	Fc	Calculated data
QCL	Crops and livestock products	226	Uganda	5510	Production	667	Tea	2014	2014	tonnes	65,373.0		Official data
QCL	Crops and livestock products	226	Uganda	5510	Production	667	Tea	2015	2015	tonnes	58,588.0		Official data
QCL	Crops and livestock products	226	Uganda	5510	Production	667	Tea	2016	2016	tonnes	39,299.0		Official data
QCL	Crops and livestock products	226	Uganda	5510	Production	667	Tea	2017	2017	tonnes	50,055.0		Official data
QCL	Crops and livestock products	226	Uganda	5510	Production	667	Tea	2018	2018	tonnes	74,247.0		Official data
QCL	Crops and livestock products	226	Uganda	5510	Production	667	Tea	2019	2019	tonnes	60,337.0		Official data
QCL	Crops and livestock products	226	Uganda	5510	Production	667	Tea	2020	2020	tonnes	63,411.0	Im	FAO data based on imputation methodology
QCL	Crops and livestock products	226	Uganda	5419	Yield	826	Tobacco, unmanufactured	2014	2014	hg/ha	14,595.0	Fc	Calculated data
QCL	Crops and livestock products	226	Uganda	5419	Yield	826	Tobacco, unmanufactured	2015	2015	hg/ha	13,746.0	Fc	Calculated data
QCL	Crops and livestock products	226	Uganda	5419	Yield	826	Tobacco, unmanufactured	2016	2016	hg/ha	14,721.0	Fc	Calculated data
QCL	Crops and livestock products	226	Uganda	5419	Yield	826	Tobacco, unmanufactured	2017	2017	hg/ha	14,343.0	Fc	Calculated data
QCL	Crops and livestock products	226	Uganda	5419	Yield	826	Tobacco, unmanufactured	2018	2018	hg/ha	14,262.0	Fc	Calculated data
QCL	Crops and livestock products	226	Uganda	5419	Yield	826	Tobacco, unmanufactured	2019	2019	hg/ha	14,441.0	Fc	Calculated data
QCL	Crops and livestock products	226	Uganda	5419	Yield	826	Tobacco, unmanufactured	2020	2020	hg/ha	14,349.0	Fc	Calculated data
QCL	Crops and livestock products	226	Uganda	5510	Production	826	Tobacco, unmanufactured	2014	2014	tonnes	31,575.0	Im	FAO data based on imputation methodology
QCL	Crops and livestock products	226	Uganda	5510	Production	826	Tobacco, unmanufactured	2015	2015	tonnes	31,803.0	Im	FAO data based on imputation methodology
QCL	Crops and livestock products	226	Uganda	5510	Production	826	Tobacco, unmanufactured	2016	2016	tonnes	32,619.0	Im	FAO data based on imputation methodology
QCL	Crops and livestock products	226	Uganda	5510	Production	826	Tobacco, unmanufactured	2017	2017	tonnes	31,999.0	Im	FAO data based on imputation methodology
QCL	Crops and livestock products	226	Uganda	5510	Production	826	Tobacco, unmanufactured	2018	2018	tonnes	32,140.0	Im	FAO data based on imputation methodology
QCL	Crops and livestock products	226	Uganda	5510	Production	826	Tobacco, unmanufactured	2019	2019	tonnes	32,253.0	Im	FAO data based on imputation methodology
QCL	Crops and livestock products	226	Uganda	5510	Production	826	Tobacco, unmanufactured	2020	2020	tonnes	32,131.0	Im	FAO data based on imputation methodology
QCL	Crops and livestock products	226	Uganda	5419	Yield	388	Tomatoes	2014	2014	hg/ha	59,156.0	Fc	Calculated data
QCL	Crops and livestock products	226	Uganda	5419	Yield	388	Tomatoes	2015	2015	hg/ha	56,344.0	Fc	Calculated data
QCL	Crops and livestock products	226	Uganda	5419	Yield	388	Tomatoes	2016	2016	hg/ha	58,116.0	Fc	Calculated data
QCL	Crops and livestock products	226	Uganda	5419	Yield	388	Tomatoes	2017	2017	hg/ha	57,818.0	Fc	Calculated data
QCL	Crops and livestock products	226	Uganda	5419	Yield	388	Tomatoes	2018	2018	hg/ha	57,399.0	Fc	Calculated data
QCL	Crops and livestock products	226	Uganda	5419	Yield	388	Tomatoes	2019	2019	hg/ha	57,781.0	Fc	Calculated data
QCL	Crops and livestock products	226	Uganda	5419	Yield	388	Tomatoes	2020	2020	hg/ha	57,668.0	Fc	Calculated data
QCL	Crops and livestock products	226	Uganda	5510	Production	388	Tomatoes	2014	2014	tonnes	36,393.0	Im	FAO data based on imputation methodology
QCL	Crops and livestock products	226	Uganda	5510	Production	388	Tomatoes	2015	2015	tonnes	38,387.0	Im	FAO data based on imputation methodology
QCL	Crops and livestock products	226	Uganda	5510	Production	388	Tomatoes	2016	2016	tonnes	36,578.0	Im	FAO data based on imputation methodology
QCL	Crops and livestock products	226	Uganda	5510	Production	388	Tomatoes	2017	2017	tonnes	37,119.0	Im	FAO data based on imputation methodology
QCL	Crops and livestock products	226	Uganda	5510	Production	388	Tomatoes	2018	2018	tonnes	37,361.0	Im	FAO data based on imputation methodology
QCL	Crops and livestock products	226	Uganda	5510	Production	388	Tomatoes	2019	2019	tonnes	37,020.0	Im	FAO data based on imputation methodology
QCL	Crops and livestock products	226	Uganda	5510	Production	388	Tomatoes	2020	2020	tonnes	37,167.0	Im	FAO data based on imputation methodology
QCL	Crops and livestock products	226	Uganda	5419	Yield	692	Vanilla	2014	2014	hg/ha	5,210.0	Fc	Calculated data
QCL	Crops and livestock products	226	Uganda	5419	Yield	692	Vanilla	2015	2015	hg/ha	5,054.0	Fc	Calculated data
QCL	Crops and livestock products	226	Uganda	5419	Yield	692	Vanilla	2016	2016	hg/ha	5,070.0	Fc	Calculated data
QCL	Crops and livestock products	226	Uganda	5419	Yield	692	Vanilla	2017	2017	hg/ha	5,096.0	Fc	Calculated data
QCL	Crops and livestock products	226	Uganda	5419	Yield	692	Vanilla	2018	2018	hg/ha	5,068.0	Fc	Calculated data
QCL	Crops and livestock products	226	Uganda	5419	Yield	692	Vanilla	2019	2019	hg/ha	5,083.0	Fc	Calculated data
QCL	Crops and livestock products	226	Uganda	5419	Yield	692	Vanilla	2020	2020	hg/ha	5,096.0	Fc	Calculated data
QCL	Crops and livestock products	226	Uganda	5510	Production	692	Vanilla	2014	2014	tonnes	186.0	Im	FAO data based on imputation methodology
QCL	Crops and livestock products	226	Uganda	5510	Production	692	Vanilla	2015	2015	tonnes	188.0	Im	FAO data based on imputation methodology
QCL	Crops and livestock products	226	Uganda	5510	Production	692	Vanilla	2016	2016	tonnes	182.0	Im	FAO data based on imputation methodology
QCL	Crops and livestock products	226	Uganda	5510	Production	692	Vanilla	2017	2017	tonnes	185.0	Im	FAO data based on imputation methodology
QCL	Crops and livestock products	226	Uganda	5510	Production	692	Vanilla	2018	2018	tonnes	185.0	Im	FAO data based on imputation methodology
QCL	Crops and livestock products	226	Uganda	5510	Production	692	Vanilla	2019	2019	tonnes	184.0	Im	FAO data based on imputation methodology
QCL	Crops and livestock products	226	Uganda	5510	Production	692	Vanilla	2020	2020	tonnes	185.0	Im	FAO data based on imputation methodology
QCL	Crops and livestock products	226	Uganda	5419	Yield	463	Vegetables, fresh nes	2014	2014	hg/ha	69,413.0	Fc	Calculated data
QCL	Crops and livestock products	226	Uganda	5419	Yield	463	Vegetables, fresh nes	2015	2015	hg/ha	65,998.0	Fc	Calculated data
QCL	Crops and livestock products	226	Uganda	5419	Yield	463	Vegetables, fresh nes	2016	2016	hg/ha	67,644.0	Fc	Calculated data
QCL	Crops and livestock products	226	Uganda	5419	Yield	463	Vegetables, fresh nes	2017	2017	hg/ha	67,647.0	Fc	Calculated data
QCL	Crops and livestock products	226	Uganda	5419	Yield	463	Vegetables, fresh nes	2018	2018	hg/ha	67,078.0	Fc	Calculated data
QCL	Crops and livestock products	226	Uganda	5419	Yield	463	Vegetables, fresh nes	2019	2019	hg/ha	67,454.0	Fc	Calculated data
QCL	Crops and livestock products	226	Uganda	5419	Yield	463	Vegetables, fresh nes	2020	2020	hg/ha	67,392.0	Fc	Calculated data
QCL	Crops and livestock products	226	Uganda	5510	Production	463	Vegetables, fresh nes	2014	2014	tonnes	1,025,847.0	Im	FAO data based on imputation methodology
QCL	Crops and livestock products	226	Uganda	5510	Production	463	Vegetables, fresh nes	2015	2015	tonnes	1,044,380.0	Im	FAO data based on imputation methodology
QCL	Crops and livestock products	226	Uganda	5510	Production	463	Vegetables, fresh nes	2016	2016	tonnes	1,011,182.0	Im	FAO data based on imputation methodology
QCL	Crops and livestock products	226	Uganda	5510	Production	463	Vegetables, fresh nes	2017	2017	tonnes	1,027,136.0	Im	FAO data based on imputation methodology
QCL	Crops and livestock products	226	Uganda	5510	Production	463	Vegetables, fresh nes	2018	2018	tonnes	1,027,566.0	Im	FAO data based on imputation methodology
QCL	Crops and livestock products	226	Uganda	5510	Production	463	Vegetables, fresh nes	2019	2019	tonnes	1,021,962.0	Im	FAO data based on imputation methodology
QCL	Crops and livestock products	226	Uganda	5510	Production	463	Vegetables, fresh nes	2020	2020	tonnes	1,025,555.0	Im	FAO data based on imputation methodology
QCL	Crops and livestock products	226	Uganda	5419	Yield	15	Wheat	2014	2014	hg/ha	15,769.0	Fc	Calculated data
QCL	Crops and livestock products	226	Uganda	5419	Yield	15	Wheat	2015	2015	hg/ha	16,000.0	Fc	Calculated data
QCL	Crops and livestock products	226	Uganda	5419	Yield	15	Wheat	2016	2016	hg/ha	15,811.0	Fc	Calculated data
QCL	Crops and livestock products	226	Uganda	5419	Yield	15	Wheat	2017	2017	hg/ha	15,649.0	Fc	Calculated data
QCL	Crops and livestock products	226	Uganda	5419	Yield	15	Wheat	2018	2018	hg/ha	15,584.0	Fc	Calculated data
QCL	Crops and livestock products	226	Uganda	5419	Yield	15	Wheat	2019	2019	hg/ha	15,504.0	Fc	Calculated data
QCL	Crops and livestock products	226	Uganda	5419	Yield	15	Wheat	2020	2020	hg/ha	15,424.0	Fc	Calculated data
QCL	Crops and livestock products	226	Uganda	5510	Production	15	Wheat	2014	2014	tonnes	22,076.0		Official data
QCL	Crops and livestock products	226	Uganda	5510	Production	15	Wheat	2015	2015	tonnes	22,078.0		Official data
QCL	Crops and livestock products	226	Uganda	5510	Production	15	Wheat	2016	2016	tonnes	22,100.0		Official data
QCL	Crops and livestock products	226	Uganda	5510	Production	15	Wheat	2017	2017	tonnes	22,100.0		Official data
QCL	Crops and livestock products	226	Uganda	5510	Production	15	Wheat	2018	2018	tonnes	23,206.0		Official data
QCL	Crops and livestock products	226	Uganda	5510	Production	15	Wheat	2019	2019	tonnes	24,000.0	*	Unofficial figure
QCL	Crops and livestock products	226	Uganda	5510	Production	15	Wheat	2020	2020	tonnes	25,000.0	*	Unofficial figure
